# Supplementary material for: Simulated learning interventions to improve communication and practice with deaf and hard of hearing patients: a systematic review and qualitative synthesis
Source: Adv Health Sci Educ Theory Pract. 2025 Jul 9;31(2):495–513. doi: 10.1007/s10459-025-10452-5 (PMC13046636; doi:10.1007/s10459-025-10452-5)
Supplement: Supplementary file 3 — Supplementary Material 3 [file 10459_2025_10452_MOESM3_ESM.txt]

Search Name:	Cochrane library all terms deaf sign vr knowledge 151123a
Date Run:	15/11/2023 09:54:03
Comment:	

ID	Search	Hits
#1	(deaf*):ti,ab,kw OR ("hard-of-hearing"):ti,ab,kw OR ("hearing-impaired"):ti,ab,kw (Word variations have been searched)	3348
#2	("sign language"):ti,ab,kw OR ("British sign language"):ti,ab,kw OR (BSL):ti,ab,kw (Word variations have been searched)	292
#3	("virtual reality"):ti,ab,kw OR (VR):ti,ab,kw OR (3D technology):ti,ab,kw OR (simulat*):ti,ab,kw (Word variations have been searched)	30779
#4	(empath*):ti,ab,kw OR (knowledge):ti,ab,kw OR (awareness):ti,ab,kw OR (perspective*):ti,ab,kw OR (understand*):ti,ab,kw (Word variations have been searched)	129088
#5	#1 AND #2 AND #3 AND #4	1
#6	#1 AND #3 AND #4	12
#7	#2 AND #3 AND #4	9
#8	#5 OR #6 OR #7	20
